# Supplementary material for: Methylation pattern of polymorphically imprinted nc886 is not conserved across mammalia
Source: PLoS One. 2022 Mar 16;17(3):e0261481. doi: 10.1371/journal.pone.0261481 (PMC8926257; doi:10.1371/journal.pone.0261481)
Supplement: S2 Table — Medians and standard deviations in human nc886 are not comparable to other species, as it is known to demonstrate bimodal methylation pattern in humans. (XLSX) [file pone.0261481.s008.xlsx]

## Sheet: S2 Table.
	Species	GSE	n	PEG10 region			nc886 region			cg07158503			cg04515200			cg13581155			cg11978884			cg11608150			cg06478886			cg04481923			cg18678645			cg06536614			cg25340688			cg26896946			cg00124993			cg08745965			cg18797653
				Median	Median SD		Median	Median SD		Median	SD		Median	SD		Median	SD		Median	SD		Median	SD		Median	SD		Median	SD		Median	SD		Median	SD		Median	SD		Median	SD		Median	SD		Median	SD		Median
Blood	Human	GSE105018	2711	0.49532	0.019665		0.385	0.17315		0.5424	0.1938		0.2803	0.09529		0.2016	0.08416		0.2667	0.09569		0.4188	0.1911		0.4006	0.1276		0.4522	0.1882		0.4347	0.1711		0.5061	0.2027		0.5244	0.2237		0.504	0.1722		0.461	0.1958		0.3861	0.1529		0.5073
	Bonobo	GSE41782	6	0.538513	0.02748		0.554182	0.03769		0.6556	0.03407		0.5133	0.03788		0.4628	0.04634		0.4242	0.03769		0.5289	0.05065					0.5824	0.04327		0.5648	0.03582		0.577	0.03343		0.6224	0.08908		0.5753	0.1746		0.5388	0.02124		0.4425	0.03699		0.6302
	Chimpanzee	GSE136296	83	0.541838	0.04106		0.487175	0.04761		0.5799	0.04392		0.4426	0.06747		0.3794	0.06		0.3455	0.06969		0.4114	0.04761					0.5118	0.05254		0.4974	0.0533		0.5425	0.02209		0.5513	0.02064		0.5097	0.02282		0.469	0.02211		0.4369	0.03729		0.5015
	Chimpanzee	GSE41782	5	0.546539	0.03155		0.5072	0.02885		0.5899	0.05077		0.4133	0.05131		0.4249	0.02395		0.3308	0.04354		0.424	0.01644					0.5245	0.03114		0.5048	0.04378		0.5336	0.0275		0.6077	0.02885		0.5497	0.01493		0.5097	0.01972		0.4688	0.02109		0.5074
	Gorilla	GSE41782	6	0.5372	0.0292		0.549097	0.028055		0.5483	0.03904		0.8009	0.033		0.4968	0.07558		0.2456	0.02311		0.5062	0.02035					0.5847	0.03825		0.5491	0.03773		0.5491	0.007109		0.6058	0.013		0.5589	0.007231		0.5348	0.01099					0.5876
	Orangutan	GSE41782	6	0.537961	0.03335		0.55734	0.03305		0.6122	0.05048		0.556	0.06717					0.2591	0.1095		0.4931	0.02716					0.5825	0.03625		0.5171	0.05257		0.5629	0.008514		0.6071	0.01695		0.558	0.01799		0.5303	0.02549					0.5842
Femur	Human	GSE64490	48	0.586613	0.02846		0.488612	0.17055		0.6101	0.1904		0.368	0.1255		0.2547	0.09551		0.3807	0.1665		0.5548	0.2156		0.4582	0.1498		0.5535	0.206		0.5506	0.1857		0.5639	0.1746		0.5739	0.1967		0.5547	0.1637		0.527	0.1875		0.434	0.1486		0.4877
	Baboon	GSE13286	27	0.465097	0.051645		0.57153	0.108								0.5248	0.06594											0.466	0.09646		0.6471	0.108		0.5748	0.06302		0.6312	0.1269		0.7605	0.1516		0.3456	0.1618
	Macaque	GSE52944	10	0.458014	0.02968		0.561629	0.03884								0.5305	0.05383											0.5107	0.09374		0.645	0.0379		0.5487	0.02706		0.5495	0.03176		0.7392	0.03884		0.5021	0.2005
	Vervet	GSE103280	10	0.463323	0.028465		0.664886	0.05487								0.5909	0.0799														0.6565	0.05677		0.6188	0.05297		0.8083	0.03165		0.8475	0.01669		0.6373	0.08705
	Marmoset	GSE103328	6	0.459684	0.04466		0.81279	0.04146																										0.8745	0.03668					0.8373	0.04146		0.3308	0.05807
[truncated: 1 more columns]
